# Supplementary material for: Global and regional perspectives on optimizing thermo-responsive dynamic windows for energy-efficient buildings
Source: Nat Commun. 2025 Jan 2;16:199. doi: 10.1038/s41467-024-54967-8 (PMC11695856; doi:10.1038/s41467-024-54967-8)
Supplement: Supplementary file 5 — Source Data [file 41467_2024_54967_MOESM5_ESM.zip]

Archive with 26 entries (25 files):
- Source Data/
- Source Data/Figure 4e ∆E_TR.tif
- Source Data/Figure 4f ∆E_n.tif
- Source Data/Figure 4g TRRI.tif
- Source Data/Figure 4h opt T_tran.tif
- Source Data/Figure 5a VO2 TRRI T37.tif
- Source Data/Figure 5a VO2 ∆E_n T37.tif
- Source Data/Figure 5a VO2 ∆E_TR T37.tif
- Source Data/Figure 5b VO2 TRRI T25.tif
- Source Data/Figure 5b VO2 ∆E_n T25.tif
- Source Data/Figure 5b VO2 ∆E_TR T25.tif
- Source Data/Figure 5c VO2 opt T_tran.tif
- Source Data/Figure 5c VO2 TRRI Topt.tif
- Source Data/Figure 5c VO2 ∆E_n Topt.tif
- Source Data/Figure 5c VO2 ∆E_TR Topt.tif
- Source Data/Figure 5g Hydrogel TRRI T32.tif
- Source Data/Figure 5g Hydrogel ∆E_n T32.tif
- Source Data/Figure 5g Hydrogel ∆E_TR T32.tif
- Source Data/Figure 5h Hydrogel TRRI T25.tif
- Source Data/Figure 5h Hydrogel ∆E_n T25.tif
- Source Data/Figure 5h Hydrogel ∆E_TR T25.tif
- Source Data/Figure 5i Hydrogel opt T_tran.tif
- Source Data/Figure 5i Hydrogel TRRI Topt.tif
- Source Data/Figure 5i Hydrogel ∆E_n Topt.tif
- Source Data/Figure 5i Hydrogel ∆E_TR Topt.tif
- Source Data/Source Data.xlsx
