# Supplementary material for: Global and regional perspectives on optimizing thermo-responsive dynamic windows for energy-efficient buildings
Source: Nat Commun. 2025 Jan 2;16:199. doi: 10.1038/s41467-024-54967-8 (PMC11695856; doi:10.1038/s41467-024-54967-8)
Supplement: Supplementary file 5 — Source Data [file 41467_2024_54967_MOESM5_ESM.zip › Source Data/Source Data.xlsx]

## Sheet: Figure 1c
Figure 1c	Solar transmittance for dynamic window materials in clear (τ_clear) and dark (τ_dark) states.
		Material category	𝜏dark	𝜏clear	Δ𝜏sol	Ttran (°C)
		VO_2			0.126	34
		VO_2	0.455	0.525	0.07	67.8
		VO_2	0.464	0.559	0.095	63.9
		VO_2	0.479	0.582	0.103	67.9
		VO_2	0.482	0.57	0.088	56
		VO_2	0.466	0.539	0.073	64.5
		VO_2	0.449	0.513	0.064	37.5
		VO_2			0.139	62.95
		VO_2	0.352	0.52	0.168	37
		VO_2			0.187	57
		VO_2			0.114	50
		VO_2				38.9
		VO_2			0.107	39
		VO_2	0.422	0.53	0.108	36.9
		VO_2	0.496	0.602	0.106	46.9
		VO_2	0.5129	0.6646	0.1517	60
		VO_2	0.3	0.396	0.096	22
		VO_2			0.183	42
		VO_2	0.384	0.453	0.069	24.8
		VO_2	0.356	0.445	0.089	49.7
		VO_2			0.141	62.4
		VO_2	0.497	0.681	0.184	64
		VO_2	0.143	0.329	0.186	68
		VO_2			0.088	68
		VO_2			0.021	42.5
		VO_2	0.269	0.477	0.208	68
		VO_2			0.164	68
		VO_2			0.142	66
		VO_2			0.145	68
		VO_2			0.184	58.5
		VO_2			0.189	68
		VO_2	0.431	0.543	0.112	68
		VO_2	0.324	0.431	0.107	22
		VO_2	0.372	0.529	0.157	34.2
		VO_2	0.1355	0.2883	0.1529	68
		VO_2	0.363	0.524	0.161	68
		Hydrogel			0.463	32.5
		Hydrogel	0.316	0.81	0.496	32
		Hydrogel	0.097	0.724	0.627	30
		Hydrogel	0.019	0.817	0.798	30
		Hydrogel	0.0028	0.9543	0.9515	27.2
		Hydrogel	0.028	0.841	0.813	31
		Hydrogel			0.343	32
		Hydrogel	0.0162	0.7882	0.772	30
		Hydrogel	0.508	0.765	0.257	38
		Hydrogel	0.381	0.782	0.401	35
		Hydrogel	0.233	0.669	0.436	30
		Hydrogel	0.442	0.789	0.347	32
		Hydrogel			0.475	26.5
		Hydrogel	0.016	0.697	0.681	32.5
		Hydrogel	0.175	0.872	0.697	42.7
		Hydrogel	0.156	0.873	0.717	41.7
		Hydrogel	0.15	0.878	0.728	40.5
		Hydrogel	0.115	0.863	0.748	34.1
		Hydrogel	0.096	0.858	0.762	30.7
		Hydrogel	0.404	0.719	0.315	32
		Hydrogel			0.8884	40.7
		Hydrogel	0.019	0.817	0.798	32
		Hydrogel	0.2096	0.7744	0.5648	30
		Hydrogel			0.608	32
		Hydrogel	0.004	0.806	0.802	30
		Hydrogel	0.0052	0.8762	0.871	35
		Hydrogel	0.4642	0.7489	0.2847	25
		Hydrogel	0.0405	0.6329	0.5924	32.9
		Hydrogel	0.001	0.8162	0.8152	32
		Hydrogel			0.572	34
		Hydrogel			0.655	30
		Hydrogel			0.737	23
		Hydrogel			0.737	42
		Hydrogel			0.686	32
		Hydrogel	0	0.5762	0.5762	30
		Hydrogel	0.0015	0.6867	0.6852	30
		Hydrogel	0.0123	0.7433	0.731	30
		Hydrogel	0.0162	0.7882	0.772	30
		Hydrogel	0.2008	0.8119	0.6111	30
		Hydrogel	0.3304	0.8185	0.4881	30
		Hydrogel	0.278	0.871	0.593	30
		Hydrogel	0.216	0.852	0.636	30
		Hydrogel	0.189	0.885	0.696	30
		Hydrogel	0.263	0.863	0.6	30
		Hydrogel	0.193	0.87	0.677	30
		Hydrogel	0.161	0.879	0.718	30
		Hydrogel	0.423	0.854	0.431	30
		Hydrogel	0.257	0.802	0.545	30
		Hydrogel	0	0.95	0.95	32.5
		Hydrogel	0.0774	0.4554	0.378	24
		Hydrogel	0.0774	0.4554	0.378	37
		Hydrogel	0.064	0.4206	0.3566	24
		Hydrogel	0.064	0.4206	0.3566	37
		Hydrogel			0.629	33
		Hydrogel			0.5991	19
		Hydrogel			0.5991	41
		Hydrogel			0.6089	20
		Hydrogel			0.6089	48
		Hydrogel	0.1493	0.8063	0.6571	29
		Hydrogel	0	0.872	0.872	36.3
		Hydrogel			0.858	26.7
		Hydrogel	0.021	0.671	0.65	30
		Hydrogel	0.041	0.69	0.649	30
		Hydrogel	0.075	0.623	0.548	30
		Hydrogel	0.097	0.724	0.627	30
		Hydrogel	0.048	0.693	0.645	29
		Hydrogel	0.008	0.826	0.818	32
		RME	0.001	0.7	0.699	NaN
		RME	0.001	0.7	0.699	NaN
		RME	0.06	0.75	0.69	NaN
		RME	0.05	0.6	0.55	NaN
		RME	0.001	0.6	0.599	NaN
		RME	0.01	0.7	0.69	NaN
		Liquid Crystals	0.696	0.891	0.195	42
		Liquid Crystals	0.171	0.64	0.469	29
		WO_3 nanoarrays	0.08	0.9	0.82	NaN
		PDLC	0.42	0.62	0.2	NaN
		PDLC	0.23	0.41	0.18	NaN

## Sheet: Figure 1d
Figure 1d	Solar modulation (∆τ_sol) and transition temperature (T_tran) for thermochromic (TC) materials
		Material category	𝜏dark	𝜏clear	Δ𝜏sol	Ttran (°C)
		VO_2			0.126	34
		VO_2	0.455	0.525	0.07	67.8
		VO_2	0.464	0.559	0.095	63.9
		VO_2	0.479	0.582	0.103	67.9
		VO_2	0.482	0.57	0.088	56
		VO_2	0.466	0.539	0.073	64.5
		VO_2	0.449	0.513	0.064	37.5
		VO_2			0.139	62.95
		VO_2	0.352	0.52	0.168	37
		VO_2			0.187	57
		VO_2			0.114	50
		VO_2				38.9
		VO_2			0.107	39
		VO_2	0.422	0.53	0.108	36.9
		VO_2	0.496	0.602	0.106	46.9
		VO_2	0.5129	0.6646	0.1517	60
		VO_2	0.3	0.396	0.096	22
		VO_2			0.183	42
		VO_2	0.384	0.453	0.069	24.8
		VO_2	0.356	0.445	0.089	49.7
		VO_2			0.141	62.4
		VO_2	0.497	0.681	0.184	64
		VO_2	0.143	0.329	0.186	68
		VO_2			0.088	68
		VO_2			0.021	42.5
		VO_2	0.269	0.477	0.208	68
		VO_2			0.164	68
		VO_2			0.142	66
		VO_2			0.145	68
		VO_2			0.184	58.5
		VO_2			0.189	68
		VO_2	0.431	0.543	0.112	68
		VO_2	0.324	0.431	0.107	22
		VO_2	0.372	0.529	0.157	34.2
		VO_2	0.1355	0.2883	0.1529	68
		VO_2	0.363	0.524	0.161	68
		Hydrogel			0.463	32.5
		Hydrogel	0.316	0.81	0.496	32
		Hydrogel	0.097	0.724	0.627	30
		Hydrogel	0.019	0.817	0.798	30
		Hydrogel	0.0028	0.9543	0.9515	27.2
		Hydrogel	0.028	0.841	0.813	31
		Hydrogel			0.343	32
		Hydrogel	0.0162	0.7882	0.772	30
		Hydrogel	0.508	0.765	0.257	38
		Hydrogel	0.381	0.782	0.401	35
		Hydrogel	0.233	0.669	0.436	30
		Hydrogel	0.442	0.789	0.347	32
		Hydrogel			0.475	26.5
		Hydrogel	0.016	0.697	0.681	32.5
		Hydrogel	0.175	0.872	0.697	42.7
		Hydrogel	0.156	0.873	0.717	41.7
		Hydrogel	0.15	0.878	0.728	40.5
		Hydrogel	0.115	0.863	0.748	34.1
		Hydrogel	0.096	0.858	0.762	30.7
		Hydrogel	0.404	0.719	0.315	32
		Hydrogel			0.8884	40.7
		Hydrogel	0.019	0.817	0.798	32
		Hydrogel	0.2096	0.7744	0.5648	30
		Hydrogel			0.608	32
		Hydrogel	0.004	0.806	0.802	30
		Hydrogel	0.0052	0.8762	0.871	35
		Hydrogel	0.4642	0.7489	0.2847	25
		Hydrogel	0.0405	0.6329	0.5924	32.9
		Hydrogel	0.001	0.8162	0.8152	32
		Hydrogel			0.572	34
		Hydrogel			0.655	30
		Hydrogel			0.737	23
		Hydrogel			0.737	42
		Hydrogel			0.686	32
		Hydrogel	0	0.5762	0.5762	30
		Hydrogel	0.0015	0.6867	0.6852	30
		Hydrogel	0.0123	0.7433	0.731	30
		Hydrogel	0.0162	0.7882	0.772	30
		Hydrogel	0.2008	0.8119	0.6111	30
		Hydrogel	0.3304	0.8185	0.4881	30
		Hydrogel	0.278	0.871	0.593	30
		Hydrogel	0.216	0.852	0.636	30
		Hydrogel	0.189	0.885	0.696	30
		Hydrogel	0.263	0.863	0.6	30
		Hydrogel	0.193	0.87	0.677	30
		Hydrogel	0.161	0.879	0.718	30
		Hydrogel	0.423	0.854	0.431	30
		Hydrogel	0.257	0.802	0.545	30
		Hydrogel	0	0.95	0.95	32.5
		Hydrogel	0.0774	0.4554	0.378	24
		Hydrogel	0.0774	0.4554	0.378	37
		Hydrogel	0.064	0.4206	0.3566	24
		Hydrogel	0.064	0.4206	0.3566	37
		Hydrogel			0.629	33
		Hydrogel			0.5991	19
		Hydrogel			0.5991	41
		Hydrogel			0.6089	20
		Hydrogel			0.6089	48
		Hydrogel	0.1493	0.8063	0.6571	29
		Hydrogel	0	0.872	0.872	36.3
		Hydrogel			0.858	26.7
		Hydrogel	0.021	0.671	0.65	30
		Hydrogel	0.041	0.69	0.649	30
		Hydrogel	0.075	0.623	0.548	30
		Hydrogel	0.097	0.724	0.627	30
		Hydrogel	0.048	0.693	0.645	29
		Hydrogel	0.008	0.826	0.818	32
		RME	0.001	0.7	0.699	NaN
		RME	0.001	0.7	0.699	NaN
		RME	0.06	0.75	0.69	NaN
		RME	0.05	0.6	0.55	NaN
		RME	0.001	0.6	0.599	NaN
		RME	0.01	0.7	0.69	NaN
		Liquid Crystals	0.696	0.891	0.195	42
		Liquid Crystals	0.171	0.64	0.469	29
		WO_3 nanoarrays	0.08	0.9	0.82	NaN
		PDLC	0.42	0.62	0.2	NaN
		PDLC	0.23	0.41	0.18	NaN

## Sheet: Figure 1e
Figure 1e	Total site energy savings per conditioned building (floor) area (∆E_total) by TR windows as the function of transition temperature in hot climate
	∆E_total (kWh m-2)
	T_tran (℃)	τ_dark	0	0	0	0.1	0.1	0.1	0.3	0.3	0.3
		τ_clear	0.4	0.6	0.8	0.4	0.6	0.8	0.4	0.6	0.8
	-25		24.808	24.808	24.808	21.9737	21.9737	21.9737	15.8534	15.8534	15.8534
	-24		24.808	24.808	24.808	21.9737	21.9737	21.9737	15.8534	15.8534	15.8534
	-23		24.808	24.808	24.808	21.9737	21.9737	21.9737	15.8534	15.8534	15.8534
	-22		24.808	24.808	24.808	21.9737	21.9737	21.9737	15.8534	15.8534	15.8534
	-21		24.808	24.808	24.808	21.9737	21.9737	21.9737	15.8534	15.8534	15.8534
	-20		24.808	24.808	24.808	21.9737	21.9737	21.9737	15.8534	15.8534	15.8534
	-19		24.808	24.808	24.808	21.9737	21.9737	21.9737	15.8534	15.8534	15.8534
	-18		24.808	24.808	24.808	21.9737	21.9737	21.9737	15.8534	15.8534	15.8534
	-17		24.808	24.808	24.808	21.9737	21.9737	21.9737	15.8534	15.8534	15.8534
	-16		24.808	24.808	24.808	21.9737	21.9737	21.9737	15.8534	15.8534	15.8534
	-15		24.808	24.808	24.808	21.9737	21.9737	21.9737	15.8534	15.8534	15.8534
	-14		24.808	24.808	24.808	21.9737	21.9737	21.9737	15.8534	15.8534	15.8534
	-13		24.808	24.808	24.808	21.9737	21.9737	21.9737	15.8534	15.8534	15.8534
	-12		24.808	24.808	24.808	21.9737	21.9737	21.9737	15.8534	15.8534	15.8534
	-11		24.808	24.808	24.808	21.9737	21.9737	21.9737	15.8534	15.8534	15.8534
	-10		24.808	24.808	24.808	21.9737	21.9737	21.9737	15.8534	15.8534	15.8534
	-9		24.808	24.808	24.808	21.9737	21.9737	21.9737	15.8534	15.8534	15.8534
	-8		24.808	24.808	24.808	21.9737	21.9737	21.9737	15.8534	15.8534	15.8534
	-7		24.808	24.808	24.808	21.9737	21.9737	21.9737	15.8534	15.8534	15.8534
	-6		24.808	24.808	24.808	21.9737	21.9737	21.9737	15.8534	15.8534	15.8534
	-5		24.808	24.808	24.808	21.9737	21.9737	21.9737	15.8534	15.8534	15.8534
	-4		24.808	24.808	24.808	21.9737	21.9737	21.9737	15.8534	15.8534	15.8534
	-3		24.808	24.808	24.808	21.9737	21.9737	21.9737	15.8534	15.8534	15.8534
	-2		24.808	24.808	24.808	21.9737	21.9737	21.9737	15.8534	15.8534	15.8534
	-1		24.808	24.808	24.808	21.9737	21.9737	21.9737	15.8534	15.8534	15.8534
	0		24.808	24.808	24.808	21.9737	21.9737	21.9737	15.8534	15.8534	15.8534
	1		24.808	24.808	24.808	21.9737	21.9737	21.9737	15.8534	15.8534	15.8534
	2		24.808	24.808	24.808	21.9737	21.9737	21.9737	15.8534	15.8534	15.8534
	3		24.808	24.808	24.808	21.9737	21.9737	21.9737	15.8534	15.8534	15.8534
	4		24.808	24.808	24.808	21.9737	21.9737	21.9737	15.8534	15.8534	15.8534
	5		24.808	24.808	24.808	21.9737	21.9737	21.9737	15.8534	15.8534	15.8534
	6		24.808	24.808	24.808	21.9737	21.9737	21.9737	15.8534	15.8534	15.8534
	7		24.808	24.808	24.808	21.9737	21.9737	21.9581	15.8534	15.8534	15.8379
	8		24.808	24.808	24.7924	21.9737	21.9737	21.9425	15.8534	15.8534	15.8223
	9		24.808	24.808	24.7768	21.9737	21.9581	21.927	15.8534	15.8379	15.7911
	10		24.808	24.808	24.7457	21.9737	21.9581	21.8802	15.8534	15.8379	15.76
	11		24.808	24.7924	24.699	21.9581	21.9425	21.8335	15.8534	15.8379	15.7133
	12		24.7924	24.7768	24.6211	21.9581	21.9425	21.7557	15.8534	15.8223	15.6198
	13		24.7924	24.7613	24.5277	21.9581	21.9114	21.6466	15.8379	15.8067	15.5264
	14		24.7924	24.7457	24.4031	21.9425	21.8958	21.4909	15.8379	15.7911	15.4018
	15		24.7768	24.7145	24.2162	21.9425	21.8802	21.304	15.8379	15.7756	15.2305
	16		24.7613	24.6834	23.9515	21.927	21.8491	21.0549	15.8379	15.7444	15.0281
	17		24.7613	24.6523	23.64	21.927	21.8024	20.7434	15.8379	15.7133	14.7633
	18		24.7457	24.6055	23.2195	21.9114	21.7557	20.3541	15.8223	15.6821	14.4674
	19		24.7145	24.5588	22.7368	21.8802	21.7089	19.8869	15.8223	15.651	14.1092
	20		24.699	24.4809	22.036	21.8647	21.6466	19.2328	15.8067	15.6043	13.6421
	21		24.6678	24.4031	21.2417	21.8491	21.5688	18.4853	15.8067	15.542	13.097
	22		24.6367	24.3096	20.3541	21.8179	21.4598	17.6911	15.7911	15.4641	12.5052
	23		24.59	24.1851	19.482	21.7868	21.3508	16.928	15.7911	15.4018	11.9446
	24		24.5432	24.0293	18.3296	21.7401	21.2106	15.9157	15.7756	15.2772	11.2282
	25		24.4965	23.8736	17.2239	21.7089	21.0549	14.9346	15.7444	15.1682	10.5274
	26		24.4342	23.64	16.0559	21.6466	20.8524	13.8912	15.7289	15.0436	9.77992
	27		24.3719	23.3908	14.8412	21.5999	20.6188	12.8478	15.7133	14.9035	8.95455
	28		24.2941	23.0326	13.315	21.5221	20.3074	11.493	15.6821	14.6855	8.03573
	29		24.1851	22.6433	11.7266	21.4442	19.9492	10.107	15.651	14.4674	7.02348
	30		24.076	22.1917	10.3873	21.3663	19.591	8.98569	15.6198	14.2183	6.24482
	31		23.9515	21.6311	9.21929	21.2573	19.0926	7.92672	15.5887	13.9224	5.49731
	32		23.8113	21.0549	8.06688	21.1483	18.5476	6.91447	15.542	13.5798	4.7498
	33		23.6711	20.4319	6.8366	21.0237	18.0025	5.7932	15.4953	13.2527	3.95557
	34		23.4998	19.6066	5.46617	20.8836	17.2862	4.60964	15.4485	12.8167	3.06791
	35		23.313	18.8591	4.67194	20.7434	16.6632	3.67526	15.4018	12.4274	2.35154
	36		23.1105	17.7845	3.05233	20.5721	15.7444	2.69415	15.3395	11.8979	1.65075
	37		22.8613	16.7255	1.54174	20.3696	14.8412	1.38601	15.2617	11.3528	0.981107
	38		22.5655	15.4953	0.233597	20.136	13.8445	0.0934387	15.1682	10.761	0.0311462
	39		22.254	14.3273	-0.327036	19.8713	12.8323	-0.342609	15.0904	10.1225	-0.342609
	40		21.8491	13.0658	-0.358182	19.5754	11.6798	-0.358182	14.9813	9.40617	-0.358182
	41		21.3663	11.7421	-0.358182	19.2017	10.7143	-0.358182	14.8568	8.76767	-0.358182
	42		20.8524	10.3717	-0.358182	18.8123	9.67091	-0.358182	14.7166	8.19146	-0.358182
	43		20.2295	9.28158	-0.358182	18.3451	8.75209	-0.358182	14.5453	7.73984	-0.358182
	44		19.6221	8.45621	-0.358182	17.8157	8.0513	-0.358182	14.374	7.30379	-0.358182
	45		18.9525	7.86443	-0.358182	17.2862	7.56854	-0.358182	14.1871	7.03905	-0.358182
	46		18.2828	7.28822	-0.358182	16.7567	7.11692	-0.358182	14.0002	6.78988	-0.358182
	47		17.5665	6.77431	-0.358182	16.3206	6.69644	-0.358182	13.8601	6.55628	-0.358182
	48		16.8657	6.55628	-0.358182	15.7911	6.52514	-0.358182	13.6888	6.46285	-0.358182
	49		16.2272	6.46285	-0.358182	15.2928	6.44727	-0.358182	13.5486	6.4317	-0.358182
	50		15.6198	6.4317	-0.358182	14.8412	6.41613	-0.358182	13.424	6.41613	-0.358182
	51		14.9658	6.40055	-0.358182	14.374	6.40055	-0.358182	13.315	6.40055	-0.358182
	52		14.3273	6.40055	-0.358182	13.9224	6.40055	-0.358182	13.206	6.40055	-0.358182
	53		13.8912	6.40055	-0.358182	13.5953	6.40055	-0.358182	13.1281	6.40055	-0.358182
	54		13.5642	6.40055	-0.358182	13.3773	6.40055	-0.358182	13.0658	6.40055	-0.358182
	55		13.3306	6.40055	-0.358182	13.2216	6.40055	-0.358182	13.0191	6.40055	-0.358182
	56		13.206	6.40055	-0.358182	13.1437	6.40055	-0.358182	13.0036	6.40055	-0.358182
	57		13.0347	6.40055	-0.358182	13.0191	6.40055	-0.358182	12.9724	6.40055	-0.358182
	58		12.988	6.40055	-0.358182	12.9724	6.40055	-0.358182	12.9724	6.40055	-0.358182
	59		12.9724	6.40055	-0.358182	12.9724	6.40055	-0.358182	12.9724	6.40055	-0.358182
	60		12.9568	6.40055	-0.358182	12.9568	6.40055	-0.358182	12.9568	6.40055	-0.358182
	61		12.9568	6.40055	-0.358182	12.9568	6.40055	-0.358182	12.9568	6.40055	-0.358182
	62		12.9568	6.40055	-0.358182	12.9568	6.40055	-0.358182	12.9568	6.40055	-0.358182
	63		12.9568	6.40055	-0.358182	12.9568	6.40055	-0.358182	12.9568	6.40055	-0.358182
	64		12.9568	6.40055	-0.358182	12.9568	6.40055	-0.358182	12.9568	6.40055	-0.358182
	65		12.9568	6.40055	-0.358182	12.9568	6.40055	-0.358182	12.9568	6.40055	-0.358182
	66		12.9568	6.40055	-0.358182	12.9568	6.40055	-0.358182	12.9568	6.40055	-0.358182
	67		12.9568	6.40055	-0.358182	12.9568	6.40055	-0.358182	12.9568	6.40055	-0.358182
	68		12.9568	6.40055	-0.358182	12.9568	6.40055	-0.358182	12.9568	6.40055	-0.358182
	69		12.9568	6.40055	-0.358182	12.9568	6.40055	-0.358182	12.9568	6.40055	-0.358182
	70		12.9568	6.40055	-0.358182	12.9568	6.40055	-0.358182	12.9568	6.40055	-0.358182
	71		12.9568	6.40055	-0.358182	12.9568	6.40055	-0.358182	12.9568	6.40055	-0.358182
	72		12.9568	6.40055	-0.358182	12.9568	6.40055	-0.358182	12.9568	6.40055	-0.358182
	73		12.9568	6.40055	-0.358182	12.9568	6.40055	-0.358182	12.9568	6.40055	-0.358182
	74		12.9568	6.40055	-0.358182	12.9568	6.40055	-0.358182	12.9568	6.40055	-0.358182
	75		12.9568	6.40055	-0.358182	12.9568	6.40055	-0.358182	12.9568	6.40055	-0.358182

## Sheet: Figure 1f
Figure 1e	Total site energy savings per conditioned building (floor) area (∆E_total) by TR windows as the function of transition temperature in mixed climate
	∆E_total (kWh m-2)
	T_tran (℃)	τ_dark	0	0	0	0.1	0.1	0.1	0.3	0.3	0.3
		τ_clear	0.4	0.6	0.8	0.4	0.6	0.8	0.4	0.6	0.8
	-25		4.43834	4.43834	4.43834	4.22032	4.22032	4.22032	3.51953	3.51953	3.51953
	-24		4.43834	4.43834	4.43834	4.22032	4.22032	4.22032	3.51953	3.51953	3.51953
	-23		4.43834	4.43834	4.43834	4.22032	4.22032	4.22032	3.51953	3.51953	3.51953
	-22		4.43834	4.43834	4.43834	4.22032	4.22032	4.22032	3.51953	3.51953	3.51953
	-21		4.43834	4.43834	4.43834	4.22032	4.22032	4.22032	3.51953	3.51953	3.51953
	-20		4.43834	4.43834	4.43834	4.22032	4.22032	4.22032	3.51953	3.51953	3.51953
	-19		4.43834	4.43834	4.43834	4.22032	4.22032	4.22032	3.51953	3.51953	3.51953
	-18		4.43834	4.43834	4.43834	4.22032	4.22032	4.22032	3.51953	3.51953	3.51953
	-17		4.43834	4.43834	4.43834	4.22032	4.22032	4.22032	3.51953	3.51953	3.51953
	-16		4.43834	4.43834	4.43834	4.22032	4.22032	4.22032	3.51953	3.51953	3.51953
	-15		4.43834	4.43834	4.43834	4.22032	4.22032	4.22032	3.51953	3.51953	3.51953
	-14		4.43834	4.43834	4.43834	4.22032	4.22032	4.22032	3.51953	3.51953	3.51953
	-13		4.43834	4.43834	4.43834	4.22032	4.22032	4.22032	3.51953	3.51953	3.51953
	-12		4.43834	4.43834	4.43834	4.22032	4.22032	4.22032	3.51953	3.51953	3.51953
	-11		4.43834	4.43834	4.43834	4.22032	4.22032	4.22032	3.51953	3.51953	3.51953
	-10		4.43834	4.43834	4.43834	4.22032	4.22032	4.22032	3.51953	3.51953	3.51953
	-9		4.43834	4.43834	4.45391	4.22032	4.22032	4.22032	3.51953	3.51953	3.51953
	-8		4.43834	4.45391	4.45391	4.22032	4.22032	4.22032	3.51953	3.51953	3.51953
	-7		4.43834	4.45391	4.45391	4.22032	4.22032	4.22032	3.51953	3.51953	3.51953
	-6		4.45391	4.45391	4.46949	4.22032	4.22032	4.23589	3.51953	3.51953	3.5351
	-5		4.45391	4.45391	4.48506	4.22032	4.22032	4.25146	3.51953	3.51953	3.5351
	-4		4.45391	4.45391	4.50063	4.22032	4.22032	4.26704	3.51953	3.51953	3.55067
	-3		4.45391	4.45391	4.51621	4.22032	4.22032	4.28261	3.51953	3.51953	3.56624
	-2		4.45391	4.45391	4.54735	4.22032	4.22032	4.31375	3.51953	3.51953	3.58182
	-1		4.45391	4.46949	4.60964	4.22032	4.23589	4.3449	3.51953	3.51953	3.61296
	0		4.45391	4.48506	4.65636	4.22032	4.25146	4.39162	3.51953	3.5351	3.65968
	1		4.45391	4.50063	4.7498	4.23589	4.26704	4.48506	3.51953	3.5351	3.73755
	2		4.46949	4.53178	4.85881	4.23589	4.28261	4.59407	3.51953	3.55067	3.84656
	3		4.48506	4.54735	5.01455	4.25146	4.29818	4.7498	3.51953	3.55067	3.97115
	4		4.50063	4.5785	5.217	4.25146	4.32933	4.95225	3.51953	3.58182	4.1113
	5		4.51621	4.60964	5.43502	4.26704	4.36047	5.17028	3.51953	3.59739	4.28261
	6		4.53178	4.67194	5.71534	4.28261	4.42277	5.43502	3.5351	3.62854	4.51621
	7		4.54735	4.73423	5.94893	4.29818	4.46949	5.65304	3.5351	3.65968	4.67194
	8		4.56292	4.78095	6.29154	4.31375	4.53178	5.99565	3.5351	3.69083	5.04569
	9		4.60964	4.85881	6.6653	4.32933	4.59407	6.35383	3.55067	3.7687	5.32601
	10		4.65636	4.96783	7.08577	4.37605	4.65636	6.71202	3.55067	3.79984	5.54403
	11		4.67194	5.06126	7.67755	4.39162	4.7498	7.17921	3.56624	3.86213	5.83992
	12		4.70308	5.17028	8.2849	4.43834	4.84324	7.73984	3.56624	3.92443	6.10466
	13		4.7498	5.27929	8.84553	4.46949	4.92111	8.12917	3.58182	3.95557	6.2604
	14		4.79652	5.40387	9.18814	4.50063	5.06126	8.36277	3.58182	4.01787	6.33826
	15		4.82767	5.49731	9.45289	4.53178	5.1547	8.5185	3.59739	4.06458	6.36941
	16		4.87439	5.60632	9.53075	4.5785	5.23257	8.5185	3.59739	4.1113	6.30711
	17		4.93668	5.74648	9.45289	4.60964	5.32601	8.40949	3.61296	4.15802	6.16696
	18		4.9834	5.98008	9.26601	4.62522	5.49731	8.19146	3.62854	4.28261	5.96451
	19		5.03012	6.10466	8.98569	4.65636	5.63747	7.92672	3.64411	4.39162	5.73091
	20		5.07684	6.22925	8.58079	4.67194	5.73091	7.52182	3.65968	4.43834	5.40387
	21		5.12356	6.4317	8.14474	4.70308	5.87107	7.11692	3.65968	4.53178	5.10798
	22		5.17028	6.603	7.56854	4.7498	6.04237	6.63415	3.67526	4.65636	4.73423
	23		5.18585	6.94561	6.97676	4.76538	6.30711	6.08909	3.69083	4.79652	4.31375
	24		5.20142	7.14806	6.29154	4.79652	6.47842	5.45059	3.69083	4.88996	3.86213
	25		5.24814	7.35051	5.54403	4.81209	6.61858	4.81209	3.7064	4.95225	3.39494
	26		5.32601	7.4751	4.88996	4.84324	6.74316	4.20474	3.7064	4.90553	2.92775
	27		5.35715	7.53739	4.04901	4.85881	6.74316	3.45723	3.7064	4.90553	2.42941
	28		5.3883	7.42838	3.16134	4.87439	6.603	2.67858	3.72198	4.76538	1.8532
	29		5.40387	7.17921	2.64743	4.90553	6.36941	2.19581	3.72198	4.59407	1.43273
	30		5.3883	6.72759	1.71304	4.92111	5.98008	1.49502	3.72198	4.3449	0.94996
	31		5.3883	6.2604	0.934387	4.90553	5.54403	0.794229	3.72198	4.06458	0.513913
	32		5.43502	5.83992	0.280316	4.95225	5.17028	0.233597	3.72198	3.81541	0.140158
	33		5.49731	5.31043	0.0155731	4.9834	4.71866	0	3.72198	3.55067	-0.0467194
	34		5.54403	4.78095	-0.155731	5.01455	4.26704	-0.155731	3.7064	3.25478	-0.155731
	35		5.5596	4.20474	-0.155731	5.03012	3.75312	-0.155731	3.67526	2.92775	-0.155731
	36		5.51289	3.64411	-0.155731	4.95225	3.28593	-0.155731	3.65968	2.64743	-0.155731
	37		5.48174	3.16134	-0.155731	4.93668	2.8966	-0.155731	3.69083	2.36711	-0.155731
	38		5.43502	2.75644	-0.155731	4.88996	2.58514	-0.155731	3.65968	2.21138	-0.155731
	39		5.31043	2.30482	-0.155731	4.78095	2.22696	-0.155731	3.61296	2.02451	-0.155731
	40		5.04569	2.02451	-0.155731	4.56292	1.97779	-0.155731	3.5351	1.89992	-0.155731
	41		4.79652	1.82206	-0.155731	4.36047	1.80648	-0.155731	3.45723	1.79091	-0.155731
	42		4.53178	1.74419	-0.155731	4.12688	1.74419	-0.155731	3.37937	1.74419	-0.155731
	43		4.1736	1.74419	-0.155731	3.86213	1.74419	-0.155731	3.28593	1.74419	-0.155731
	44		3.84656	1.74419	-0.155731	3.62854	1.74419	-0.155731	3.20806	1.74419	-0.155731
	45		3.56624	1.74419	-0.155731	3.45723	1.74419	-0.155731	3.19249	1.74419	-0.155731
	46		3.34822	1.74419	-0.155731	3.27036	1.74419	-0.155731	3.1302	1.74419	-0.155731
	47		3.22364	1.74419	-0.155731	3.19249	1.74419	-0.155731	3.09905	1.74419	-0.155731
	48		3.14577	1.74419	-0.155731	3.1302	1.74419	-0.155731	3.08348	1.74419	-0.155731
	49		3.09905	1.74419	-0.155731	3.09905	1.74419	-0.155731	3.08348	1.74419	-0.155731
	50		3.08348	1.74419	-0.155731	3.08348	1.74419	-0.155731	3.08348	1.74419	-0.155731
	51		3.08348	1.74419	-0.155731	3.08348	1.74419	-0.155731	3.08348	1.74419	-0.155731
	52		3.08348	1.74419	-0.155731	3.08348	1.74419	-0.155731	3.08348	1.74419	-0.155731
	53		3.08348	1.74419	-0.155731	3.08348	1.74419	-0.155731	3.08348	1.74419	-0.155731
	54		3.08348	1.74419	-0.155731	3.08348	1.74419	-0.155731	3.08348	1.74419	-0.155731
	55		3.08348	1.74419	-0.155731	3.08348	1.74419	-0.155731	3.08348	1.74419	-0.155731
	56		3.08348	1.74419	-0.155731	3.08348	1.74419	-0.155731	3.08348	1.74419	-0.155731
	57		3.08348	1.74419	-0.155731	3.08348	1.74419	-0.155731	3.08348	1.74419	-0.155731
	58		3.08348	1.74419	-0.155731	3.08348	1.74419	-0.155731	3.08348	1.74419	-0.155731
	59		3.08348	1.74419	-0.155731	3.08348	1.74419	-0.155731	3.08348	1.74419	-0.155731
	60		3.08348	1.74419	-0.155731	3.08348	1.74419	-0.155731	3.08348	1.74419	-0.155731
	61		3.08348	1.74419	-0.155731	3.08348	1.74419	-0.155731	3.08348	1.74419	-0.155731
	62		3.08348	1.74419	-0.155731	3.08348	1.74419	-0.155731	3.08348	1.74419	-0.155731
	63		3.08348	1.74419	-0.155731	3.08348	1.74419	-0.155731	3.08348	1.74419	-0.155731
	64		3.08348	1.74419	-0.155731	3.08348	1.74419	-0.155731	3.08348	1.74419	-0.155731
	65		3.08348	1.74419	-0.155731	3.08348	1.74419	-0.155731	3.08348	1.74419	-0.155731
	66		3.08348	1.74419	-0.155731	3.08348	1.74419	-0.155731	3.08348	1.74419	-0.155731
	67		3.08348	1.74419	-0.155731	3.08348	1.74419	-0.155731	3.08348	1.74419	-0.155731
	68		3.08348	1.74419	-0.155731	3.08348	1.74419	-0.155731	3.08348	1.74419	-0.155731
	69		3.08348	1.74419	-0.155731	3.08348	1.74419	-0.155731	3.08348	1.74419	-0.155731
	70		3.08348	1.74419	-0.155731	3.08348	1.74419	-0.155731	3.08348	1.74419	-0.155731
	71		3.08348	1.74419	-0.155731	3.08348	1.74419	-0.155731	3.08348	1.74419	-0.155731
	72		3.08348	1.74419	-0.155731	3.08348	1.74419	-0.155731	3.08348	1.74419	-0.155731
	73		3.08348	1.74419	-0.155731	3.08348	1.74419	-0.155731	3.08348	1.74419	-0.155731
	74		3.08348	1.74419	-0.155731	3.08348	1.74419	-0.155731	3.08348	1.74419	-0.155731
	75		3.08348	1.74419	-0.155731	3.08348	1.74419	-0.155731	3.08348	1.74419	-0.155731

## Sheet: Figure 1g
Figure 1e	Total site energy savings per conditioned building (floor) area (∆E_total) by TR windows as the function of transition temperature in cold climate
	∆E_total (kWh m-2)
	T_tran (℃)	τ_dark	0	0	0	0.1	0.1	0.1	0.3	0.3	0.3
		τ_clear	0.4	0.6	0.8	0.4	0.6	0.8	0.4	0.6	0.8
	-25		1.49502	1.49502	1.49502	1.86877	1.86877	1.86877	2.16466	2.16466	2.16466
	-24		1.49502	1.49502	1.49502	1.86877	1.86877	1.86877	2.16466	2.16466	2.16466
	-23		1.49502	1.49502	1.49502	1.86877	1.86877	1.86877	2.16466	2.16466	2.16466
	-22		1.49502	1.49502	1.49502	1.86877	1.86877	1.86877	2.16466	2.16466	2.16466
	-21		1.49502	1.49502	1.49502	1.86877	1.86877	1.86877	2.16466	2.16466	2.16466
	-20		1.49502	1.49502	1.49502	1.86877	1.86877	1.88435	2.16466	2.16466	2.16466
	-19		1.49502	1.49502	1.51059	1.86877	1.86877	1.88435	2.16466	2.16466	2.16466
	-18		1.49502	1.49502	1.51059	1.86877	1.86877	1.89992	2.16466	2.16466	2.18024
	-17		1.49502	1.49502	1.52617	1.86877	1.86877	1.89992	2.16466	2.16466	2.18024
	-16		1.49502	1.49502	1.54174	1.86877	1.88435	1.91549	2.16466	2.16466	2.19581
	-15		1.49502	1.49502	1.55731	1.86877	1.88435	1.93107	2.16466	2.16466	2.19581
	-14		1.49502	1.51059	1.57289	1.86877	1.88435	1.94664	2.16466	2.16466	2.21138
	-13		1.49502	1.51059	1.60403	1.86877	1.88435	1.96221	2.16466	2.18024	2.22696
	-12		1.49502	1.52617	1.63518	1.88435	1.89992	1.99336	2.16466	2.18024	2.2581
	-11		1.51059	1.52617	1.66632	1.88435	1.89992	2.02451	2.16466	2.18024	2.27368
	-10		1.51059	1.54174	1.71304	1.88435	1.91549	2.07123	2.16466	2.19581	2.30482
	-9		1.51059	1.54174	1.77534	1.88435	1.91549	2.11794	2.16466	2.19581	2.33597
	-8		1.51059	1.55731	1.8532	1.88435	1.93107	2.19581	2.16466	2.19581	2.38269
	-7		1.52617	1.58846	1.93107	1.89992	1.94664	2.2581	2.16466	2.21138	2.42941
	-6		1.52617	1.60403	2.02451	1.89992	1.96221	2.33597	2.18024	2.21138	2.4917
	-5		1.54174	1.6196	2.11794	1.91549	1.97779	2.41383	2.18024	2.22696	2.53842
	-4		1.55731	1.65075	2.27368	1.91549	1.99336	2.55399	2.18024	2.24253	2.63186
	-3		1.57289	1.6819	2.42941	1.93107	2.02451	2.67858	2.18024	2.2581	2.7253
	-2		1.57289	1.72862	2.56957	1.93107	2.05565	2.81874	2.18024	2.27368	2.81874
	-1		1.60403	1.77534	2.75644	1.94664	2.10237	2.97447	2.18024	2.30482	2.94332
	0		1.6196	1.83763	3.00561	1.96221	2.14909	3.19249	2.19581	2.3204	3.14577
	1		1.63518	1.89992	3.27036	1.97779	2.21138	3.39494	2.19581	2.36711	3.31707
	2		1.66632	1.97779	3.50395	1.99336	2.27368	3.62854	2.19581	2.39826	3.48838
	3		1.6819	2.05565	3.90885	2.02451	2.35154	3.98672	2.21138	2.44498	3.78427
	4		1.72862	2.16466	4.26704	2.04008	2.42941	4.29818	2.22696	2.4917	4.06458
	5		1.77534	2.28925	4.73423	2.0868	2.52285	4.71866	2.22696	2.53842	4.36047
	6		1.80648	2.41383	5.18585	2.11794	2.61628	5.10798	2.24253	2.60071	4.71866
	7		1.8532	2.53842	5.6219	2.14909	2.74087	5.57518	2.2581	2.69415	4.99897
	8		1.91549	2.663	6.01123	2.18024	2.84988	5.94893	2.2581	2.75644	5.26372
	9		1.97779	2.84988	6.44727	2.22696	2.99004	6.29154	2.27368	2.86545	5.46617
	10		2.04008	3.00561	6.82103	2.27368	3.11462	6.61858	2.28925	2.97447	5.73091
	11		2.10237	3.17692	7.33494	2.3204	3.27036	7.10134	2.30482	3.08348	6.05794
	12		2.16466	3.36379	7.66198	2.36711	3.41051	7.38166	2.3204	3.17692	6.18253
	13		2.22696	3.5351	8.03573	2.41383	3.55067	7.63083	2.33597	3.27036	6.30711
	14		2.3204	3.72198	8.37834	2.47613	3.73755	7.89557	2.35154	3.36379	6.4317
	15		2.39826	3.95557	8.50292	2.53842	3.90885	7.98901	2.38269	3.50395	6.4317
	16		2.46055	4.18917	8.58079	2.58514	4.1113	8.00458	2.39826	3.64411	6.36941
	17		2.53842	4.43834	8.54964	2.63186	4.29818	7.92672	2.41383	3.75312	6.27597
	18		2.60071	4.73423	8.44063	2.69415	4.54735	7.80213	2.42941	3.92443	6.15138
	19		2.67858	4.9834	8.2849	2.75644	4.81209	7.61526	2.46055	4.06458	5.98008
	20		2.75644	5.12356	7.97344	2.81874	4.93668	7.28822	2.47613	4.12688	5.69976
	21		2.84988	5.31043	7.56854	2.88103	5.1547	6.91447	2.50727	4.22032	5.40387
	22		2.94332	5.51289	7.13249	2.92775	5.34158	6.50957	2.52285	4.29818	5.07684
	23		3.02119	5.7932	6.55628	2.99004	5.48174	5.96451	2.53842	4.37605	4.64079
	24		3.08348	6.04237	5.88664	3.03676	5.63747	5.37273	2.53842	4.43834	4.18917
	25		3.17692	6.24482	5.20142	3.09905	5.7932	4.7498	2.55399	4.46949	3.7064
	26		3.36379	6.35383	4.42277	3.22364	5.83992	4.00229	2.60071	4.46949	3.14577
	27		3.45723	6.33826	3.64411	3.31707	5.83992	3.33265	2.67858	4.42277	2.63186
	28		3.59739	6.18253	3.09905	3.41051	5.68419	2.75644	2.69415	4.29818	2.2581
	29		3.67526	6.05794	2.41383	3.45723	5.52846	2.22696	2.70972	4.15802	1.91549
	30		3.73755	5.80877	2.19581	3.50395	5.27929	1.97779	2.75644	3.98672	1.54174
	31		3.79984	5.52846	1.16798	3.5351	5.01455	1.09012	2.77202	3.81541	0.840949
	32		3.86213	5.17028	0.202451	3.58182	4.67194	0.171304	2.78759	3.56624	0.0934387
	33		3.92443	4.70308	-0.0622925	3.61296	4.26704	-0.0622925	2.78759	3.28593	-0.0778656
	34		4.01787	4.15802	-0.0934387	3.65968	3.79984	-0.0934387	2.80316	2.97447	-0.109012
	35		4.06458	3.65968	-0.140158	3.7064	3.36379	-0.140158	2.80316	2.70972	-0.140158
	36		4.06458	3.23921	-0.140158	3.73755	2.92775	-0.140158	2.78759	2.46055	-0.140158
	37		4.08016	2.91217	-0.140158	3.7064	2.70972	-0.140158	2.75644	2.3204	-0.140158
	38		3.95557	2.67858	-0.140158	3.59739	2.4917	-0.140158	2.70972	2.07123	-0.140158
	39		3.78427	1.93107	-0.140158	3.45723	1.83763	-0.140158	2.663	1.60403	-0.140158
	40		3.64411	1.26142	-0.140158	3.31707	1.23028	-0.140158	2.60071	1.16798	-0.140158
	41		3.50395	1.16798	-0.140158	3.23921	1.15241	-0.140158	2.55399	1.12126	-0.140158
	42		3.31707	1.10569	-0.140158	3.00561	1.10569	-0.140158	2.4917	1.09012	-0.140158
	43		3.05233	1.07455	-0.140158	2.83431	1.07455	-0.140158	2.41383	1.07455	-0.140158
	44		2.86545	1.07455	-0.140158	2.69415	1.07455	-0.140158	2.36711	1.07455	-0.140158
	45		2.4917	1.07455	-0.140158	2.39826	1.07455	-0.140158	2.21138	1.07455	-0.140158
	46		2.38269	1.07455	-0.140158	2.3204	1.07455	-0.140158	2.18024	1.07455	-0.140158
	47		2.2581	1.07455	-0.140158	2.22696	1.07455	-0.140158	2.14909	1.07455	-0.140158
	48		2.22696	1.07455	-0.140158	2.19581	1.07455	-0.140158	2.14909	1.07455	-0.140158
	49		2.21138	1.07455	-0.140158	2.18024	1.07455	-0.140158	2.13352	1.07455	-0.140158
	50		2.11794	1.07455	-0.140158	2.11794	1.07455	-0.140158	2.11794	1.07455	-0.140158
	51		2.11794	1.07455	-0.140158	2.11794	1.07455	-0.140158	2.11794	1.07455	-0.140158
	52		2.11794	1.07455	-0.140158	2.11794	1.07455	-0.140158	2.11794	1.07455	-0.140158
	53		2.11794	1.07455	-0.140158	2.11794	1.07455	-0.140158	2.11794	1.07455	-0.140158
	54		2.11794	1.07455	-0.140158	2.11794	1.07455	-0.140158	2.11794	1.07455	-0.140158
	55		2.11794	1.07455	-0.140158	2.11794	1.07455	-0.140158	2.11794	1.07455	-0.140158
	56		2.11794	1.07455	-0.140158	2.11794	1.07455	-0.140158	2.11794	1.07455	-0.140158
	57		2.11794	1.07455	-0.140158	2.11794	1.07455	-0.140158	2.11794	1.07455	-0.140158
	58		2.11794	1.07455	-0.140158	2.11794	1.07455	-0.140158	2.11794	1.07455	-0.140158
	59		2.11794	1.07455	-0.140158	2.11794	1.07455	-0.140158	2.11794	1.07455	-0.140158
	60		2.11794	1.07455	-0.140158	2.11794	1.07455	-0.140158	2.11794	1.07455	-0.140158
	61		2.11794	1.07455	-0.140158	2.11794	1.07455	-0.140158	2.11794	1.07455	-0.140158
	62		2.11794	1.07455	-0.140158	2.11794	1.07455	-0.140158	2.11794	1.07455	-0.140158
	63		2.11794	1.07455	-0.140158	2.11794	1.07455	-0.140158	2.11794	1.07455	-0.140158
	64		2.11794	1.07455	-0.140158	2.11794	1.07455	-0.140158	2.11794	1.07455	-0.140158
	65		2.11794	1.07455	-0.140158	2.11794	1.07455	-0.140158	2.11794	1.07455	-0.140158
	66		2.11794	1.07455	-0.140158	2.11794	1.07455	-0.140158	2.11794	1.07455	-0.140158
	67		2.11794	1.07455	-0.140158	2.11794	1.07455	-0.140158	2.11794	1.07455	-0.140158
	68		2.11794	1.07455	-0.140158	2.11794	1.07455	-0.140158	2.11794	1.07455	-0.140158
	69		2.11794	1.07455	-0.140158	2.11794	1.07455	-0.140158	2.11794	1.07455	-0.140158
	70		2.11794	1.07455	-0.140158	2.11794	1.07455	-0.140158	2.11794	1.07455	-0.140158
	71		2.11794	1.07455	-0.140158	2.11794	1.07455	-0.140158	2.11794	1.07455	-0.140158
	72		2.11794	1.07455	-0.140158	2.11794	1.07455	-0.140158	2.11794	1.07455	-0.140158
	73		2.11794	1.07455	-0.140158	2.11794	1.07455	-0.140158	2.11794	1.07455	-0.140158
	74		2.11794	1.07455	-0.140158	2.11794	1.07455	-0.140158	2.11794	1.07455	-0.140158
	75		2.11794	1.07455	-0.140158	2.11794	1.07455	-0.140158	2.11794	1.07455	-0.140158

## Sheet: Figure 1h
Figure 1h	Energy savings by TR windows (with optimal properties) in aspect of heating, cooling, fans, and lighting as the function of transition temperature in hot cliamte
	∆E (kWh m-2)
		T_tran (℃)	Heating	Cooling	Fans	Lighting
		-25	-0.109012	18.8435	6.08909	0
		-24	-0.109012	18.8435	6.08909	0
		-23	-0.109012	18.8435	6.08909	0
		-22	-0.109012	18.8435	6.08909	0
		-21	-0.109012	18.8435	6.08909	0
		-20	-0.109012	18.8435	6.08909	0
		-19	-0.109012	18.8435	6.08909	0
		-18	-0.109012	18.8435	6.08909	0
		-17	-0.109012	18.8435	6.08909	0
		-16	-0.109012	18.8435	6.08909	0
		-15	-0.109012	18.8435	6.08909	0
		-14	-0.109012	18.8435	6.08909	0
		-13	-0.109012	18.8435	6.08909	0
		-12	-0.109012	18.8435	6.08909	0
		-11	-0.109012	18.8435	6.08909	0
		-10	-0.109012	18.8435	6.08909	0
		-9	-0.109012	18.8435	6.08909	0
		-8	-0.109012	18.8435	6.08909	0
		-7	-0.109012	18.8435	6.08909	0
		-6	-0.109012	18.8435	6.08909	0
		-5	-0.109012	18.8435	6.08909	0
		-4	-0.109012	18.8435	6.08909	0
		-3	-0.109012	18.8435	6.08909	0
		-2	-0.109012	18.8435	6.08909	0
		-1	-0.109012	18.8435	6.08909	0
		0	-0.109012	18.8435	6.08909	0
		1	-0.109012	18.8435	6.08909	0
		2	-0.109012	18.8435	6.08909	0
		3	-0.109012	18.8435	6.08909	0
		4	-0.109012	18.8435	6.08909	0
		5	-0.109012	18.8435	6.08909	0
		6	-0.109012	18.8435	6.08909	0
		7	-0.109012	18.8435	6.08909	0
		8	-0.109012	18.8279	6.08909	0
		9	-0.109012	18.8279	6.08909	0
		10	-0.109012	18.8279	6.08909	0
		11	-0.109012	18.8279	6.08909	0
		12	-0.109012	18.8279	6.08909	0
		13	-0.109012	18.8123	6.08909	0
		14	-0.109012	18.8123	6.07352	0
		15	-0.109012	18.8123	6.07352	0
		16	-0.109012	18.7968	6.07352	0
		17	-0.109012	18.7812	6.07352	0
		18	-0.0934387	18.7812	6.07352	0
		19	-0.0934387	18.75	6.05794	0
		20	-0.0934387	18.7345	6.05794	0
		21	-0.0934387	18.7189	6.05794	0
		22	-0.0934387	18.6877	6.04237	0
		23	-0.0934387	18.6566	6.04237	0
		24	-0.0934387	18.6255	6.0268	0
		25	-0.0934387	18.5787	6.01123	0
		26	-0.0934387	18.532	5.99565	0
		27	-0.0934387	18.4853	5.98008	0
		28	-0.0934387	18.423	5.96451	0
		29	-0.0934387	18.3296	5.94893	0
		30	-0.0934387	18.2517	5.91779	0
		31	-0.0934387	18.1427	5.88664	0
		32	-0.0934387	18.0492	5.85549	0
		33	-0.0778656	17.9247	5.82435	0
		34	-0.0778656	17.7845	5.7932	0
		35	-0.0778656	17.6443	5.74648	0
		36	-0.0778656	17.4886	5.69976	0
		37	-0.0778656	17.3017	5.63747	0
		38	-0.0778656	17.0681	5.57518	0
		39	-0.0622925	16.8345	5.48174	0
		40	-0.0622925	16.5387	5.3883	0
		41	-0.0622925	16.1805	5.24814	0
		42	-0.0622925	15.8067	5.10798	0
		43	-0.0622925	15.3551	4.95225	0
		44	-0.0622925	14.8568	4.82767	0
		45	-0.0467194	14.2961	4.70308	0
		46	-0.0467194	13.7822	4.54735	0
		47	-0.0311462	13.1437	4.45391	0
		48	-0.0311462	12.4896	4.39162	0
		49	-0.0311462	12.0692	4.18917	0
		50	-0.0311462	11.6643	3.98672	0
		51	-0.0311462	11.2282	3.7687	0
		52	-0.0311462	10.7922	3.56624	0
		53	-0.0311462	10.4807	3.42609	0
		54	-0.0311462	10.2627	3.34822	0
		55	-0.0311462	10.0758	3.28593	0
		56	-0.0311462	9.99794	3.25478	0
		57	-0.0311462	9.85779	3.20806	0
		58	-0.0311462	9.82664	3.19249	0
		59	-0.0311462	9.81107	3.19249	0
		60	-0.0311462	9.79549	3.19249	0
		61	-0.0311462	9.79549	3.19249	0
		62	-0.0311462	9.79549	3.19249	0
		63	-0.0311462	9.79549	3.19249	0
		64	-0.0311462	9.79549	3.19249	0
		65	-0.0311462	9.79549	3.19249	0
		66	-0.0311462	9.79549	3.19249	0
		67	-0.0311462	9.79549	3.19249	0
		68	-0.0311462	9.79549	3.19249	0
		69	-0.0311462	9.79549	3.19249	0
		70	-0.0311462	9.79549	3.19249	0
		71	-0.0311462	9.79549	3.19249	0
		72	-0.0311462	9.79549	3.19249	0
		73	-0.0311462	9.79549	3.19249	0
		74	-0.0311462	9.79549	3.19249	0
		75	-0.0311462	9.79549	3.19249	0

## Sheet: Figure 1i
Figure 1i	Energy savings by TR windows (with optimal properties) in aspect of heating, cooling, fans, and lighting as the function of transition temperature in mixed cliamte
	∆E (kWh m-2)
		T_tran (℃)	Heating	Cooling	Fans	Lighting
		-25	-7.35051	9.28158	2.50727	0
		-24	-7.35051	9.28158	2.50727	0
		-23	-7.35051	9.28158	2.50727	0
		-22	-7.35051	9.28158	2.50727	0
		-21	-7.35051	9.28158	2.50727	0
		-20	-7.35051	9.28158	2.50727	0
		-19	-7.35051	9.28158	2.50727	0
		-18	-7.35051	9.28158	2.50727	0
		-17	-7.35051	9.28158	2.50727	0
		-16	-7.35051	9.28158	2.50727	0
		-15	-7.35051	9.28158	2.50727	0
		-14	-7.35051	9.28158	2.50727	0
		-13	-7.35051	9.28158	2.50727	0
		-12	-7.35051	9.28158	2.50727	0
		-11	-7.35051	9.28158	2.50727	0
		-10	-7.35051	9.28158	2.50727	0
		-9	-7.35051	9.28158	2.50727	0
		-8	-7.33494	9.28158	2.50727	0
		-7	-7.33494	9.28158	2.50727	0
		-6	-7.31937	9.28158	2.50727	0
		-5	-7.30379	9.28158	2.50727	0
		-4	-7.28822	9.28158	2.50727	0
		-3	-7.27265	9.28158	2.50727	0
		-2	-7.2415	9.28158	2.50727	0
		-1	-7.19478	9.28158	2.50727	0
		0	-7.13249	9.28158	2.52285	0
		1	-7.05462	9.28158	2.52285	0
		2	-6.93004	9.28158	2.52285	0
		3	-6.77431	9.28158	2.52285	0
		4	-6.58743	9.26601	2.53842	0
		5	-6.36941	9.26601	2.53842	0
		6	-6.08909	9.26601	2.53842	0
		7	-5.83992	9.25043	2.53842	0
		8	-5.51289	9.25043	2.55399	0
		9	-5.13913	9.23486	2.56957	0
		10	-4.70308	9.21929	2.56957	0
		11	-4.1113	9.20372	2.58514	0
		12	-3.47281	9.157	2.58514	0
		13	-2.84988	9.0947	2.58514	0
		14	-2.39826	9.01684	2.58514	0
		15	-1.96221	8.87668	2.53842	0
		16	-1.6819	8.72095	2.4917	0
		17	-1.4483	8.48735	2.41383	0
		18	-1.30814	8.23818	2.33597	0
		19	-1.26142	8.00458	2.24253	0
		20	-1.18356	7.66198	2.10237	0
		21	-1.13684	7.31937	1.96221	0
		22	-1.09012	6.88332	1.79091	0
		23	-1.05897	6.4317	1.6196	0
		24	-1.01225	5.87107	1.41715	0
		25	-0.981107	5.31043	1.2147	0
		26	-0.965534	4.84324	1.02783	0
		27	-0.94996	4.22032	0.794229	0
		28	-0.934387	3.5351	0.576206	0
		29	-0.825375	2.99004	0.49834	0
		30	-0.622925	2.05565	0.280316	0
		31	-0.373755	1.19913	0.109012	0
		32	-0.0622925	0.327036	0.0311462	0
		33	0.0622925	-0.0467194	-0.0155731	0
		34	0.0622925	-0.155731	-0.0622925	0
		35	0.0622925	-0.155731	-0.0622925	0
		36	0.0622925	-0.155731	-0.0622925	0
		37	0.0622925	-0.155731	-0.0622925	0
		38	0.0622925	-0.155731	-0.0622925	0
		39	0.0622925	-0.155731	-0.0622925	0
		40	0.0622925	-0.155731	-0.0622925	0
		41	0.0622925	-0.155731	-0.0622925	0
		42	0.0622925	-0.155731	-0.0622925	0
		43	0.0622925	-0.155731	-0.0622925	0
		44	0.0622925	-0.155731	-0.0622925	0
		45	0.0622925	-0.155731	-0.0622925	0
		46	0.0622925	-0.155731	-0.0622925	0
		47	0.0622925	-0.155731	-0.0622925	0
		48	0.0622925	-0.155731	-0.0622925	0
		49	0.0622925	-0.155731	-0.0622925	0
		50	0.0622925	-0.155731	-0.0622925	0
		51	0.0622925	-0.155731	-0.0622925	0
		52	0.0622925	-0.155731	-0.0622925	0
		53	0.0622925	-0.155731	-0.0622925	0
		54	0.0622925	-0.155731	-0.0622925	0
		55	0.0622925	-0.155731	-0.0622925	0
		56	0.0622925	-0.155731	-0.0622925	0
		57	0.0622925	-0.155731	-0.0622925	0
		58	0.0622925	-0.155731	-0.0622925	0
		59	0.0622925	-0.155731	-0.0622925	0
		60	0.0622925	-0.155731	-0.0622925	0
		61	0.0622925	-0.155731	-0.0622925	0
		62	0.0622925	-0.155731	-0.0622925	0
		63	0.0622925	-0.155731	-0.0622925	0
		64	0.0622925	-0.155731	-0.0622925	0
		65	0.0622925	-0.155731	-0.0622925	0
		66	0.0622925	-0.155731	-0.0622925	0
		67	0.0622925	-0.155731	-0.0622925	0
		68	0.0622925	-0.155731	-0.0622925	0
		69	0.0622925	-0.155731	-0.0622925	0
		70	0.0622925	-0.155731	-0.0622925	0
		71	0.0622925	-0.155731	-0.0622925	0
		72	0.0622925	-0.155731	-0.0622925	0
		73	0.0622925	-0.155731	-0.0622925	0
		74	0.0622925	-0.155731	-0.0622925	0
		75	0.0622925	-0.155731	-0.0622925	0

## Sheet: Figure 1j
Figure 1j	Energy savings by TR windows (with optimal properties) in aspect of heating, cooling, fans, and lighting as the function of transition temperature in cold cliamte
	∆E (kWh m-2)
		T_tran (℃)	Heating	Cooling	Fans	Lighting
		-25	-7.67755	6.94561	2.24253	0
		-24	-7.67755	6.94561	2.24253	0
		-23	-7.67755	6.94561	2.24253	0
		-22	-7.67755	6.94561	2.24253	0
		-21	-7.66198	6.94561	2.24253	0
		-20	-7.66198	6.94561	2.24253	0
		-19	-7.66198	6.94561	2.24253	0
		-18	-7.6464	6.94561	2.24253	0
		-17	-7.63083	6.94561	2.24253	0
		-16	-7.63083	6.94561	2.24253	0
		-15	-7.61526	6.94561	2.24253	0
		-14	-7.58411	6.94561	2.24253	0
		-13	-7.56854	6.94561	2.24253	0
		-12	-7.52182	6.94561	2.24253	0
		-11	-7.49067	6.94561	2.24253	0
		-10	-7.45953	6.94561	2.24253	0
		-9	-7.38166	6.94561	2.24253	0
		-8	-7.30379	6.94561	2.24253	0
		-7	-7.22593	6.94561	2.24253	0
		-6	-7.14806	6.94561	2.24253	0
		-5	-7.03905	6.94561	2.24253	0
		-4	-6.89889	6.94561	2.24253	0
		-3	-6.74316	6.94561	2.24253	0
		-2	-6.58743	6.94561	2.24253	0
		-1	-6.40055	6.94561	2.24253	0
		0	-6.15138	6.93004	2.24253	0
		1	-5.90221	6.93004	2.24253	0
		2	-5.65304	6.93004	2.24253	0
		3	-5.24814	6.93004	2.2581	0
		4	-4.88996	6.93004	2.2581	0
		5	-4.42277	6.91447	2.2581	0
		6	-3.97115	6.91447	2.2581	0
		7	-3.5351	6.89889	2.27368	0
		8	-3.1302	6.88332	2.27368	0
		9	-2.69415	6.86775	2.30482	0
		10	-2.3204	6.8366	2.3204	0
		11	-1.75976	6.78988	2.3204	0
		12	-1.43273	6.75873	2.33597	0
		13	-1.01225	6.71202	2.35154	0
		14	-0.576206	6.63415	2.33597	0
		15	-0.358182	6.55628	2.3204	0
		16	-0.155731	6.44727	2.3204	0
		17	-0.0467194	6.32269	2.27368	0
		18	0.0778656	6.15138	2.22696	0
		19	0.155731	5.99565	2.16466	0
		20	0.202451	5.71534	2.05565	0
		21	0.264743	5.3883	1.93107	0
		22	0.280316	5.06126	1.80648	0
		23	0.295889	4.64079	1.63518	0
		24	0.311462	4.15802	1.43273	0
		25	0.311462	3.67526	1.23028	0
		26	0.311462	3.14577	0.981107	0
		27	0.327036	2.60071	0.74751	0
		28	0.311462	2.24253	0.560632	0
		29	0.327036	1.79091	0.327036	0
		30	0.280316	1.49502	0.420474	0
		31	0.186877	0.778656	0.233597	0
		32	0.0934387	0.0778656	0.0622925	0
		33	0.0934387	-0.0934387	-0.0311462	0
		34	0.0934387	-0.124585	-0.0311462	0
		35	0.0934387	-0.140158	-0.0467194	0
		36	0.0934387	-0.140158	-0.0467194	0
		37	0.0934387	-0.140158	-0.0467194	0
		38	0.0934387	-0.140158	-0.0467194	0
		39	0.0934387	-0.140158	-0.0467194	0
		40	0.0934387	-0.140158	-0.0467194	0
		41	0.0934387	-0.140158	-0.0467194	0
		42	0.0934387	-0.140158	-0.0467194	0
		43	0.0934387	-0.140158	-0.0467194	0
		44	0.0934387	-0.140158	-0.0467194	0
		45	0.0934387	-0.140158	-0.0467194	0
		46	0.0934387	-0.140158	-0.0467194	0
		47	0.0934387	-0.140158	-0.0467194	0
		48	0.0934387	-0.140158	-0.0467194	0
		49	0.0934387	-0.140158	-0.0467194	0
		50	0.0934387	-0.140158	-0.0467194	0
		51	0.0934387	-0.140158	-0.0467194	0
		52	0.0934387	-0.140158	-0.0467194	0
		53	0.0934387	-0.140158	-0.0467194	0
		54	0.0934387	-0.140158	-0.0467194	0
		55	0.0934387	-0.140158	-0.0467194	0
		56	0.0934387	-0.140158	-0.0467194	0
		57	0.0934387	-0.140158	-0.0467194	0
		58	0.0934387	-0.140158	-0.0467194	0
		59	0.0934387	-0.140158	-0.0467194	0
		60	0.0934387	-0.140158	-0.0467194	0
		61	0.0934387	-0.140158	-0.0467194	0
		62	0.0934387	-0.140158	-0.0467194	0
		63	0.0934387	-0.140158	-0.0467194	0
		64	0.0934387	-0.140158	-0.0467194	0
		65	0.0934387	-0.140158	-0.0467194	0
		66	0.0934387	-0.140158	-0.0467194	0
		67	0.0934387	-0.140158	-0.0467194	0
		68	0.0934387	-0.140158	-0.0467194	0
		69	0.0934387	-0.140158	-0.0467194	0
		70	0.0934387	-0.140158	-0.0467194	0
		71	0.0934387	-0.140158	-0.0467194	0
		72	0.0934387	-0.140158	-0.0467194	0
		73	0.0934387	-0.140158	-0.0467194	0
		74	0.0934387	-0.140158	-0.0467194	0
		75	0.0934387	-0.140158	-0.0467194	0

## Sheet: Figure 2a
Figure 2a	Tolerance range of transition temperature as the energy saving requirement is relaxed when TR material is applied on exterior and interior surfaces in hot climate
	∆E (kWh m-2)
		T_tran (℃)	Exterior Surface	Interior Surface
		0	24.8	9.16459
		1	24.8	9.16459
		2	24.8	9.16459
		3	24.8	9.16459
		4	24.8	9.16459
		5	24.8	9.16459
		6	24.8	9.16459
		7	24.8	9.16459
		8	24.8	9.16459
		9	24.8	9.16459
		10	24.8	9.16459
		11	24.8	9.16459
		12	24.7844	9.16459
		13	24.7844	9.16459
		14	24.7844	9.16459
		15	24.7689	9.16459
		16	24.7533	9.14901
		17	24.7533	9.14901
		18	24.7377	9.14901
		19	24.7066	9.14901
		20	24.691	9.13344
		21	24.6598	9.13344
		22	24.6287	9.11787
		23	24.582	9.10229
		24	24.5353	9.08672
		25	24.4885	9.05557
		26	24.4262	9.02443
		27	24.364	8.97771
		28	24.2861	8.94656
		29	24.1771	8.88427
		30	24.0681	8.82198
		31	23.9435	8.75968
		32	23.8033	8.69739
		33	23.6632	8.61953
		34	23.4919	8.52609
		35	23.305	8.43265
		36	23.1025	8.30806
		37	22.8534	8.16791
		38	22.5575	7.9966
		39	22.246	7.77858
		40	21.8411	7.5917
		41	21.3583	7.4204
		42	20.8444	7.28024
		43	20.2215	7.09336
		44	19.6142	6.89091
		45	18.9445	6.71961
		46	18.2749	6.59502
		47	17.5585	6.47044
		48	16.8577	6.3147
		49	16.2192	6.11225
		50	15.6119	5.89423
		51	14.9578	5.75407
		52	14.3193	5.61391
		53	13.8832	5.41146
		54	13.5562	5.20901
		55	13.3226	5.03771
		56	13.198	4.85083
		57	13.0267	4.75739
		58	12.98	4.71067
		59	12.9644	4.66395
		60	12.9489	4.66395
		61	12.9489	4.66395
		62	12.9489	4.66395
		63	12.9489	4.66395
		64	12.9489	4.66395
		65	12.9489	4.66395
		66	12.9489	4.66395
		67	12.9489	4.66395
		68	12.9489	4.66395
		69	12.9489	4.66395
		70	12.9489	4.66395
		71	12.9489	4.66395
		72	12.9489	4.66395
		73	12.9489	4.66395
		74	12.9489	4.66395
		75	12.9489	4.66395
		76	12.9489	4.66395

## Sheet: Figure 2b
Figure 2b	Tolerance range of transition temperature as the energy saving requirement is relaxed when TR material is applied on exterior and interior surfaces in mixed climate
	∆E (kWh m-2)
		T_tran (℃)	Exterior Surface	Interior Surface
		0	4.62561	1.72901
		1	4.71905	1.72901
		2	4.82806	1.72901
		3	4.98379	1.72901
		4	5.18625	1.74459
		5	5.40427	1.74459
		6	5.68459	1.76016
		7	5.91818	1.77573
		8	6.26079	1.80688
		9	6.63455	1.83802
		10	7.05502	1.91589
		11	7.6468	1.97818
		12	8.25415	2.05605
		13	8.81478	2.16506
		14	9.15739	2.24293
		15	9.42213	2.32079
		16	9.5	2.41423
		17	9.42213	2.47652
		18	9.23526	2.56996
		19	8.95494	2.64783
		20	8.55004	2.71012
		21	8.11399	2.74127
		22	7.53779	2.78798
		23	6.94601	2.78798
		24	6.26079	2.78798
		25	5.51328	2.67897
		26	4.85921	2.50767
		27	4.01826	2.27407
		28	3.13059	1.86917
		29	2.61668	1.43312
		30	1.68229	0.981502
		31	0.903637	0.545455
		32	0.249566	0.265139
		33	-0.0151776	0.140554
		34	-0.186482	0.0782612
		35	-0.186482	0.062688
		36	-0.186482	0.062688
		37	-0.186482	0.062688
		38	-0.186482	0.062688
		39	-0.186482	0.062688
		40	-0.186482	0.062688
		41	-0.186482	0.062688
		42	-0.186482	0.062688
		43	-0.186482	0.062688
		44	-0.186482	0.062688
		45	-0.186482	0.062688
		46	-0.186482	0.062688
		47	-0.186482	0.062688
		48	-0.186482	0.062688
		49	-0.186482	0.062688
		50	-0.186482	0.062688
		51	-0.186482	0.062688
		52	-0.186482	0.062688
		53	-0.186482	0.062688
		54	-0.186482	0.062688
		55	-0.186482	0.062688
		56	-0.186482	0.062688
		57	-0.186482	0.062688
		58	-0.186482	0.062688
		59	-0.186482	0.062688
		60	-0.186482	0.062688
		61	-0.186482	0.062688
		62	-0.186482	0.062688
		63	-0.186482	0.062688
		64	-0.186482	0.062688
		65	-0.186482	0.062688
		66	-0.186482	0.062688
		67	-0.186482	0.062688
		68	-0.186482	0.062688
		69	-0.186482	0.062688
		70	-0.186482	0.062688
		71	-0.186482	0.062688
		72	-0.186482	0.062688
		73	-0.186482	0.062688
		74	-0.186482	0.062688
		75	-0.186482	0.062688
		76	-0.186482	0.062688

[truncated: 15 more sheets: Figure 2c, Figure 2d, Figure 2e, Figure 2f, Figure 3b-d, Figure 4a, Figure 4b, Figure 4c, Figure 4d, Figure 5d, Figure 5e, Figure 5f, Figure 5j, Figure 5k, Figure 5l]
